# Supplementary material for: Ubiquitin Carboxyl-Terminal Hydrolase L1 (UCHL1) Promotes Uterine Serous Cancer Cell Proliferation and Cell Cycle Progression
Source: Cancers (Basel). 2020 Jan 2;12(1):118. doi: 10.3390/cancers12010118 (PMC7016780; doi:10.3390/cancers12010118)
Supplement: Supplementary file 1 [file cancers-12-00118-s001.zip]

Archive with 2 entries (2 files):
- cancers-679705-suppl-final.docx.docx
- Uncropped-blots_2019-12-12.pptx
